# Supplementary material for: Nucleosome Free Regions in Yeast Promoters Result from Competitive Binding of Transcription Factors That Interact with Chromatin Modifiers
Source: PLoS Comput Biol. 2013 Aug 22;9(8):e1003181. doi: 10.1371/journal.pcbi.1003181 (PMC3749953; doi:10.1371/journal.pcbi.1003181)
Supplement: Table S1 — Information for every transcription factor about Z-scores, fitted parameters and protein-protein interactions with chromatin remodeling complexes, histone modification enzymes and histones. (XLS) [file pcbi.1003181.s001.xls]

## Sheet: Sheet1
	Supplementary Table S1
#	Mean(F_train) – average train score across 5 training sets
#	STDERR(dF_train) – standart error of differences dF = F_train – F_train_no_tf
#	Mean(F_test) – average test score across 5 testing sets
#	STDERR(dF_test) – standart error of differences dF = F_test – F_test_no_tf
#	Z – score – z statistics = Mean(dF_test)/STDERR(dF_test)
#	NOTE: For model with NO TF we report standard error of training and testing scores
#	TF	Systematic name (SGD)	Z-score	Mean(F_train)	STDERR(dF_train)	Mean(F_test)	STDERR(dF_test)	WM length,[bp]	Mean(Binding energy per binding site),[k_B*T]	STD(Binding energy, not scaled by gamma),[k_B*T]	Fitted concentration	Fitted gamma	Predicted Number of sites(Summ of posterior probabilities)	Predicted genome coverage	Experimental evidence	Protein-protein interaction with subunits chromatin remodeler complexes	Protein-protein interactions with histone modification enzymes	Protein-protein interactions with histones
	Nucleosome (The scores are for NO Tfs model)	-	-	0.168434	0.000591855	0.169286	0.00178058	147	0.559821	0.750391	3.9237	0.47623	65577.9	0.798611	-	-	-	-
1	ABF1	YKL112W	8.06727	0.175146	0.000275189	0.175961	0.000827418	13	8.074	2.13201	0.00311054	1.35102	540.891	0.000582524	Chromatin modification(GO:0016568),Chromatin remodeling(GO:0006338),DNA bending activity(GO:0008301),Chromatin binding(GO:0003682),Badis et.al.	RSC8(YFR037C),STH1(YIL126W),ISW2(YOR304W),	TAF5(YBR198C),	HTA2(YBL003C),HTB1(YDR224C),
2	REB1	YBR049C	7.07109	0.174739	0.000280468	0.174993	0.000807118	11	8.24004	2.0075	0.00462898	0.948838	637.591	0.000581025	Badis et.al.	RSC3(YDR303C),RSC30(YHR056C),RSC2(YLR357W),RSC7(YMR091C),	TAF12(YDR145W),TAF1(YGR274C),	HTA2(YBL003C),HTB1(YDR224C),
3	MBP1	YDL056W	6.44557	0.171231	0.000345068	0.172007	0.000422181	9	3.5188	2.5305	0.000915949	0.579651	282.858	0.000210898			PAF1(YBR279W),	HTB1(YDR224C),HTA1(YDR225W),
4	STB5	YHR178W	6.28783	0.169762	0.000215515	0.170779	0.000237538	10	2.83226	2.37841	0.00114155	0.557904	346.452	0.000287015		NHP10(YDL002C),IES3(YLR052W),ARP8(YOR141C),	BRE1(YDL074C),RTT109(YLL002W),SIN3(YOL004W),ESA1(YOR244W),
5	STP2	YHR006W	5.72099	0.172318	0.000104982	0.172221	0.000513093	9	3.27828	2.36729	0.00160218	0.557122	460.183	0.00034311
6	RSC3	YDR303C	4.95411	0.17275	0.000221044	0.173068	0.000763528	10	4.73488	2.59692	0.000669222	0.686787	161.943	0.00013416	Chromatin modification(GO:0016568),Chromatin remodeling(GO:0006338),Badis et.al.	(In_the_set),LDB7(YBL006C),ISW1(YBR245C),HTL1(YCR020W-B),RSC6(YCR052W),RSC8(YFR037C),RSC1(YGR056W),RTT102(YGR275W),RSC30(YHR056C),STH1(YIL126W),RSC4(YKR008W),SFH1(YLR321C),RSC2(YLR357W),RSC9(YML127W),ARP9(YMR033W),RSC7(YMR091C),ARP7(YPR034W),	HHF1(YBR009C),ARD1(YHR013C),HHF2(YNL030W),	HTA2(YBL003C),HHF1(YBR009C),HTB1(YDR224C),HTA1(YDR225W),HHF2(YNL030W),
7	PHO2	YDL106C	4.40083	0.17017	0.000282321	0.170973	0.000383518	10	1.66245	1.52131	0.00495809	0.654241	1844.94	0.00152842	Chromatin modification(GO:0016568),Chromatin remodeling(GO:0006338)
8	RDS1	YCR106W	3.24849	0.170548	0.000237701	0.171249	0.000604526	8	4.4655	2.6524	0.000715169	0.637754	213.847	0.000141727
9	RSC30	YHR056C	3.2439	0.171727	0.000229432	0.172168	0.000888559	10	6.87592	2.79339	0.00611845	1.0987	407.143	0.000337293	Chromatin modification(GO:0016568),Chromatin remodeling(GO:0006338)	(In_the_set),ISW1(YBR245C),HTL1(YCR020W-B),RSC6(YCR052W),RSC3(YDR303C),RSC8(YFR037C),RSC1(YGR056W),RTT102(YGR275W),STH1(YIL126W),RSC4(YKR008W),SFH1(YLR321C),RSC2(YLR357W),RSC9(YML127W),ARP9(YMR033W),RSC7(YMR091C),SWP73(YNR023W),ARP7(YPR034W),	HHF2(YNL030W),	HTB1(YDR224C),HHF2(YNL030W),
10	NHP6A	YPR052C	3.13486	0.169293	0.00030464	0.169996	0.000226485	10	1.4442	1.57045	0.00214519	0.433315	786.017	0.000651167	Chromatin modification(GO:0016568),Chromatin remodeling(GO:0006338),DNA bending activity(GO:0008301),Nucleosome binding(GO:0031491),Chromatin binding(GO:0003682)	SWC5(YBR231C),ISW1(YBR245C),RSC6(YCR052W),NHP10(YDL002C),RSC3(YDR303C),IES5(YER092W),IES1(YFL013C),RSC8(YFR037C),ITC1(YGL133W),INO80(YGL150C),RSC1(YGR056W),RSC30(YHR056C),STH1(YIL126W),SWI3(YJL176C),RSC4(YKR008W),IES3(YLR052W),RSC2(YLR357W),RSC9(YML127W),ARP9(YMR033W),ARP8(YOR141C),SWI2(YOR290C),ARP7(YPR034W),	HHF1(YBR009C),SPT3(YDR392W),GCN5(YGR252W),TAF1(YGR274C),SPT8(YLR055C),HHF2(YNL030W),SIN3(YOL004W),LEO1(YOR123C),SGV1(YPR161C),	HTB2(YBL002W),HTA2(YBL003C),HHF1(YBR009C),HHT1(YBR010W),HTB1(YDR224C),HTA1(YDR225W),HHF2(YNL030W),HHT2(YNL031C),HTZ1(YOL012C),
11	UME6	YDR207C	2.61627	0.170573	0.000247315	0.171608	0.000887599	13	4.59786	3.1255	0.000397525	0.466338	109.987	0.000118453	Chromatin modification(GO:0016568),Clr6 histone deacetylase complex(GO:0033698)	SWC3(YAL011W),SWR1(YDR334W),SWC6(YML041C),ISW2(YOR304W),	DEP1(YAL013W),SNT1(YCR033W),TAF10(YDR167W),HOS2(YGL194C),RTF1(YGL244W),SDS3(YIL084C),SET2(YJL168C),RPD3(YNL330C),SIN3(YOL004W),LGE1(YPL055C),	HTA2(YBL003C),HTZ1(YOL012C),
12	ORC1	YML065W	2.48829	0.171703	0.000517975	0.171439	0.000865253	17	7.0048	2.18111	0.0152627	1.1132	946.972	0.00133366			HHF1(YBR009C),ORC2(YBR060C),HAT2(YEL056W),HAT1(YPL001W),	HTB2(YBL002W),HTA2(YBL003C),HHF1(YBR009C),HHT1(YBR010W),HHT2(YNL031C),HTZ1(YOL012C),
13	STB3	YDR169C	2.15719	0.169662	0.000326107	0.170933	0.000763863	11	3.34225	2.32932	0.00266116	0.480474	949.35	0.000865127			HOS2(YGL194C),RPD3(YNL330C),SIN3(YOL004W),
14	SWI4	YER111C	2.07146	0.170329	0.000232592	0.170211	0.000446641	9	7.95222	2.23418	0.000365148	1.09955	118.514	8.83638e-05		CHD1(YER164W),YAF9(YNL107W),ARP8(YOR141C),	DEP1(YAL013W),SWD1(YAR003W),SWD3(YBR175W),PAF1(YBR279W),BRE1(YDL074C),ADA2(YDR448W),SDC1(YDR469W),CHD1(YER164W),RAD6(YGL058W),RTF1(YGL244W),SPT8(YLR055C),CDC73(YLR418C),RPD3(YNL330C),SIN3(YOL004W),LEO1(YOR123C),LGE1(YPL055C),ELP3(YPL086C),	HTB1(YDR224C),HTA1(YDR225W),
15	RDR1	YOR380W	2.0246	0.169747	0.000103744	0.170234	0.000468439	9	3.85087	2.48853	0.000774691	0.579507	244.121	0.000182015
16	UGA3	YDL170W	1.794	0.17037	0.000181567	0.170807	0.000847827	8	4.15501	2.53683	0.000670541	0.560766	197.182	0.000130683
17	STP3	YLR375W	1.7447	0.169751	0.000191944	0.1696	0.000180202	8	2.95699	2.39799	0.00102374	0.457565	319.707	0.000211886		CHD1(YER164W),	CHD1(YER164W),
18	SMP1	YBR182C	1.71963	0.169346	0.000144461	0.169911	0.000363798	13	2.15135	1.90385	0.000677885	0.678315	225.638	0.000243006	DNA bending activity(GO:0008301)
19	SNT2	YGL131C	1.69995	0.170163	0.000276186	0.170301	0.000597075	10	3.71583	2.95252	0.000418543	0.490131	117.475	9.73206e-05		ARP8(YOR141C),	(In_the_set),	HHT1(YBR010W),HHT2(YNL031C),
20	SWI6	YLR182W	1.11174	0.169495	0.000312599	0.169671	0.000346482	10	5.16231	2.516	0.000162443	0.713389	53.394	4.42336e-05		CHD1(YER164W),ARP8(YOR141C),	PAF1(YBR279W),BRE1(YDL074C),TAF12(YDR145W),SPT3(YDR392W),CHD1(YER164W),RAD6(YGL058W),SDS3(YIL084C),RTT109(YLL002W),RCO1(YMR075W),TAF9(YMR236W),EAF7(YNL136W),RPD3(YNL330C),SIN3(YOL004W),LEO1(YOR123C),LGE1(YPL055C),ELP3(YPL086C),EAF3(YPR023C),
21	GAT4	YIR013C	1.07692	0.168501	9.64216780604831e-05	0.169474	0.000175314	8	6.71006	2.23076	6.25875e-05	1.00735	21.4786	1.42349e-05
22	YER184C	YER184C	1.06024	0.168515	6.99738522592538e-05	0.169716	0.000406136	6	6.58228	1.99298	2.14099e-05	1.00735	7.32506	3.64102e-06
23	RLM1	YPL089C	0.92001	0.168668	0.000147512	0.169503	0.000236519	14	6.96329	2.51355	0.000148255	1.0568	49.7519	5.77029e-05	DNA bending activity(GO:0008301)		TAF10(YDR167W),
24	PHO4	YFR034C	0.661518	0.169538	7.61235837306678e-05	0.169623	0.000510341	8	6.2687	2.56522	1.82428e-05	1.00735	5.20998	3.45292e-06	Chromatin modification(GO:0016568),Chromatin remodeling(GO:0006338)	SNF5(YBR289W),SWI2(YOR290C),SWI1(YPL016W),		HHT1(YBR010W),HHT2(YNL031C),
25	SFP1	YLR403W	0.646233	0.169383	0.000123143	0.169627	0.000528602	12	6.63195	2.45209	0.000678543	1.00735	233.197	0.000231827			SWD3(YBR175W),TRA1(YHR099W),ASF1(YJL115W),HST3(YOR025W),
26	YDR026c	YDR026C	0.593356	0.169156	0.000143013	0.169662	0.00063402	9	7.99584	3.13931	3.46891e-05	1.00735	8.66939	6.46385e-06			SET3(YKR029C),SIN3(YOL004W),
27	YPR196W	YPR196W	0.551801	0.168907	0.000267505	0.169589	0.000549835	10	5.56037	2.54366	5.37993e-05	1.00735	18.0863	1.49834e-05
28	SUM1	YDR310C	0.546731	0.168265	6.80598266233473e-05	0.169441	0.000284967	11	8.2054	2.05638	7.85725e-05	1.01979	25.7787	2.34917e-05		ACT1(YFL039C),ARP8(YOR141C),	HHF1(YBR009C),ORC2(YBR060C),SIF2(YBR103W),ACT1(YFL039C),SET1(YHR119W),HST1(YOL068C),	HHF1(YBR009C),
29	TYE7	YOR344C	0.446922	0.168675	7.93372548050387e-05	0.169511	0.000505233	10	8.66967	3.0407	3.60538e-05	1.00735	12.2922	1.01833e-05		ARP8(YOR141C),
30	HCM1	YCR065W	0.42532	0.168605	8.20871488114862e-05	0.169434	0.000348914	8	4.57507	1.92988	1.5646e-07	1.00001	0.058187	3.85635e-08		SWC3(YAL011W),SWC5(YBR231C),SWR1(YDR334W),SWC2(YDR485C),ARP6(YLR085C),SWC6(YML041C),YAF9(YNL107W),	SIF2(YBR103W),SET2(YJL168C),SET3(YKR029C),HDA1(YNL021W),EAF7(YNL136W),EAF3(YPR023C),	HTZ1(YOL012C),
31	PBF1	YBL054W	0.380978	0.168745	6.66283723349127e-05	0.169447	0.000423647	10	8.86787	2.2786	6.59043e-08	1.00001	0.0264611	2.19214e-08	Clr6 histone deacetylase complex(GO:0033698)
32	STP4	YDL048C	0.377277	0.16883	9.06884777686805e-05	0.16944	0.000410309	10	7.15682	2.91564	2.76499e-08	1.00001	0.00791971	6.561e-09
33	THI2	YBR240C	0.289311	0.168253	9.37914708275737e-05	0.169396	0.000382288	15	10.2257	3.41322	1.32391e-07	1.00001	0.0413571	5.13927e-08
34	STB4	YMR019W	0.270221	0.168236	6.49795352399511e-05	0.16938	0.000349344	9	7.35084	2.89557	2.25609e-08	1.00001	0.0072605	5.41339e-09			SIN3(YOL004W),
35	YML081W	YML081W	0.218042	0.168254	5.2975088485057e-05	0.169367	0.000371489	9	7.97414	2.06506	1.78306e-08	1.00001	0.00543371	4.05135e-09
36	ARO80	YDR421W	0.213151	0.168696	0.000187991	0.169439	0.000720617	8	6.2644	2.27756	2.47984e-08	1.00001	0.00819335	5.43015e-09		ARP8(YOR141C),
37	YRR1	YOR162C	0.168971	0.169213	0.000213434	0.169367	0.000479371	10	7.54737	2.58624	5.51831e-08	1.00001	0.0183041	1.51638e-08
38	YOX1	YML027W	0.133979	0.168288	6.18315453470155e-05	0.169336	0.000373193	19	8.28609	3.29493	3.46429e-07	1.00001	0.103347	1.62671e-07
39	YKL222C	YKL222C	0.112279	0.168315	0.000118411	0.169324	0.000340223	11	7.56224	2.35876	5.62878e-08	1.00001	0.0180656	1.64628e-08
40	YRM1	YOR172W	0.107128	0.169096	0.000207053	0.16937	0.000785975	10	5.44492	2.71456	7.09844e-08	1.00001	0.0244531	2.02579e-08
41	RIM101	YHL027W	0.0783509	0.168282	5.36190264738172e-05	0.169321	0.000446709	7	7.49132	1.47582	5.13142e-08	1.00001	0.0163739	9.49533e-09		NHP10(YDL002C),SWR1(YDR334W),SWC2(YDR485C),IES3(YLR052W),ARP8(YOR141C),	DEP1(YAL013W),LGE1(YPL055C),HDA3(YPR179C),
42	OAF1	YAL051W	0.0424672	0.168861	0.000151661	0.169308	0.000518047	10	6.60349	2.35544	3.59059e-08	1.00001	0.0116921	9.68618e-09			ORC2(YBR060C),
43	BAS1	YKR099W	0.0249593	0.168256	5.77387218424523e-05	0.169295	0.000360588	10	8.54194	2.748	2.54788e-08	1.00001	0.0070556	5.84514e-09		RSC8(YFR037C),
44	MSN4	YKL062W	-0.00810526	0.168263	6.22599389655968e-05	0.169283	0.00037013	7	6.71696	2.25471	2.59832e-08	1.00001	0.00891398	5.16928e-09			GIS1(YDR096W),TRA1(YHR099W),EAF7(YNL136W),RPD3(YNL330C),
45	YAP7	YOL028C	-0.00970482	0.168289	6.45394453028508e-05	0.169282	0.000350341	11	7.8458	2.5516	7.88904e-08	1.00001	0.027546	2.51022e-08		ARP7(YPR034W),
46	PDR8	YLR266C	-0.0576869	0.168467	0.000111792	0.169262	0.000409105	7	7.58876	2.02769	3.17681e-08	1.00001	0.0108694	6.30324e-09
47	MSN2	YMR037C	-0.079666	0.168257	5.05103949697448e-05	0.169257	0.00036402	7	6.61789	2.23867	2.42037e-08	1.00001	0.00827	4.79583e-09		ISW1(YBR245C),ITC1(YGL133W),STH1(YIL126W),ARP9(YMR033W),RSC7(YMR091C),SWI2(YOR290C),ISW2(YOR304W),	GIS1(YDR096W),GLC7(YER133W),EAF7(YNL136W),RPD3(YNL330C),	HTA2(YBL003C),
48	PDR3	YBL005W	-0.0805282	0.168732	5.05762790248565e-05	0.16926	0.000312934	10	8.1246	3.01797	3.84751e-08	1.00001	0.0115576	9.57472e-09			NGG1(YDR176W),RPD3(YNL330C),LGE1(YPL055C),
49	TBS1	YBR150C	-0.0820544	0.168287	5.80099991380806e-05	0.169257	0.000350987	10	9.62519	2.95139	1.7897e-08	1.00001	0.00471544	3.90645e-09
50	CAD1	YDR423C	-0.0824114	0.168319	7.06530961812671e-05	0.169255	0.000376162	10	7.33608	2.86483	7.8868e-08	1.00001	0.0280582	2.32445e-08		IES3(YLR052W),	GLC7(YER133W),
51	GSM1	YJL103C	-0.0984277	0.168269	6.45760017343875e-05	0.169254	0.000325112	10	8.21286	2.65951	2.86727e-08	1.00001	0.00894615	7.41134e-09
52	HAP4	YKL109W	-0.100917	0.168744	9.43668373953478e-05	0.169255	0.000303221	9	7.92167	2.37442	7.31537e-06	1.00001	2.32078	1.73036e-06		SNF5(YBR289W),SWI2(YOR290C),SWI1(YPL016W),TAF14(YPL129W),ARP7(YPR034W),	TRA1(YHR099W),TAF14(YPL129W),
53	YER130C	YER130C	-0.10223	0.168307	6.67835309039579e-05	0.169248	0.000371712	9	8.09552	2.3304	3.87353e-08	1.00001	0.013363	9.9634e-09
54	SKN7	YHR206W	-0.118774	0.168059	5.36874286961063e-05	0.169245	0.000343511	14	5.61199	2.62554	3.7556e-08	1.00001	0.00973706	1.12932e-08			ASF1(YJL115W),
55	ACE2	YLR131C	-0.145562	0.168022	5.45389768880892e-05	0.169235	0.000348993	7	6.08949	2.20682	3.8763e-08	1.00001	0.0115945	6.72375e-09			HDA2(YDR295C),SDS3(YIL084C),RPD3(YNL330C),SIN3(YOL004W),
56	ADR1	YDR216W	-0.145562	0.168022	5.45389768880892e-05	0.169235	0.000348993	8	5.35948	2.43134	3.88446e-08	1.00001	0.0122207	8.0993e-09		SWI2(YOR290C),	ACS1(YAL054C),SPT7(YBR081C),TAF5(YBR198C),TAF10(YDR167W),ADA2(YDR448W),TAF6(YGL112C),GCN5(YGR252W),TAF1(YGR274C),TRA1(YHR099W),SPT8(YLR055C),HDA1(YNL021W),RPD3(YNL330C),SPT20(YOL148C),HFI1(YPL254W),
57	AFT2	YPL202C	-0.145562	0.168022	5.45389768880892e-05	0.169235	0.000348993	6	7.34243	1.60674	2.55259e-08	1.00001	0.00819387	4.07287e-09
58	AZF1	YOR113W	-0.145562	0.168022	5.45389768880892e-05	0.169235	0.000348993	9	6.32941	1.73975	3.95474e-06	1.00001	1.679	1.25185e-06		IES5(YER092W),
59	CHA4	YLR098C	-0.145562	0.168022	5.45389768880892e-05	0.169235	0.000348993	9	7.55009	2.30662	2.64951e-08	1.00001	0.0079128	5.89974e-09				HTZ1(YOL012C),
60	CIN5	YOR028C	-0.145562	0.168022	5.45389768880892e-05	0.169235	0.000348993	10	6.66315	2.17724	8.97977e-08	1.00001	0.033541	2.77867e-08
61	ECM23	YPL021W	-0.145562	0.168022	5.45389768880892e-05	0.169235	0.000348993	6	4.53482	2.10029	6.4358e-08	1.00001	0.0235863	1.17239e-08
62	FKH1	YIL131C	-0.145562	0.168022	5.45389768880892e-05	0.169235	0.000348993	13	8.27619	2.34299	3.58043e-07	1.00001	0.132582	1.42787e-07	Chromatin modification(GO:0016568),Chromatin remodeling(GO:0006338)	ARP8(YOR141C),
63	FKH2	YNL068C	-0.145562	0.168027	5.81549653941901e-05	0.169235	0.000348993	13	8.65774	2.25397	3.88914e-07	1.00001	0.14326	1.54287e-07	Chromatin modification(GO:0016568),Chromatin remodeling(GO:0006338)	INO80(YGL150C),		HTB1(YDR224C),HTA1(YDR225W),
64	FZF1	YGL254W	-0.145562	0.168022	5.45389768880892e-05	0.169235	0.000348993	6	6.9481	1.41513	7.1155e-08	1.00001	0.0259318	1.28897e-08
65	GAT3	YLR013W	-0.145562	0.168022	5.45389768880892e-05	0.169235	0.000348993	8	5.31036	2.44093	5.84602e-08	1.00001	0.0196768	1.30408e-08
66	HAC1	YFL031W	-0.145562	0.168022	5.45389768880892e-05	0.169235	0.000348993	7	7.37844	1.83861	2.40538e-08	1.00001	0.00772689	4.48088e-09		IES5(YER092W),IES1(YFL013C),ITC1(YGL133W),IES4(YOR189W),ISW2(YOR304W),	HHF1(YBR009C),ADA2(YDR448W),HOS2(YGL194C),GCN5(YGR252W),RPD3(YNL330C),SIN3(YOL004W),	HTB2(YBL002W),HHF1(YBR009C),HHT1(YBR010W),HHT2(YNL031C),
67	HAP2	YGL237C	-0.145562	0.168022	5.45389768880892e-05	0.169235	0.000348993	5	4.06043	1.60398	7.61016e-08	1.00001	0.0277082	1.14773e-08			SET2(YJL168C),ELP3(YPL086C),
68	MAC1	YMR021C	-0.145562	0.168022	5.45389768880892e-05	0.169235	0.000348993	8	6.06627	2.61088	7.01899e-08	1.00001	0.0244761	1.62216e-08			HHF1(YBR009C),SET2(YJL168C),SET3(YKR029C),HHF2(YNL030W),	HHF1(YBR009C),HHF2(YNL030W),
69	MGA1	YGR249W	-0.145562	0.168022	5.45389768880892e-05	0.169235	0.000348993	9	5.9862	2.23497	8.50786e-08	1.00001	0.0295868	2.20597e-08
70	NHP6B	YBR089C-A	-0.145562	0.168022	5.45389768880892e-05	0.169235	0.000348993	11	3.60825	2.10874	2.86229e-07	1.00001	0.116851	1.06484e-07	Chromatin modification(GO:0016568),Chromatin remodeling(GO:0006338),DNA bending activity(GO:0008301),Nucleosome binding(GO:0031491),Chromatin binding(GO:0003682)	ISW1(YBR245C),IOC3(YFR013W),RSC8(YFR037C),ITC1(YGL133W),STH1(YIL126W),SWI3(YJL176C),SFH1(YLR321C),SWI2(YOR290C),ISW2(YOR304W),RVB2(YPL235W),	HHF1(YBR009C),SPT3(YDR392W),GCN5(YGR252W),TAF1(YGR274C),SPT8(YLR055C),HHF2(YNL030W),	HTB2(YBL002W),HTA2(YBL003C),HHF1(YBR009C),HHT1(YBR010W),HTB1(YDR224C),HTA1(YDR225W),HHF2(YNL030W),HHT2(YNL031C),
71	PHD1	YKL043W	-0.145562	0.168022	5.45389768880892e-05	0.169235	0.000348993	9	5.36396	2.08401	4.48009e-08	1.00001	0.01352	1.00804e-08
72	REI1	YBR267W	-0.145562	0.168022	5.45389768880892e-05	0.169235	0.000348993	7	7.42748	2.23806	1.95473e-08	1.00001	0.0060382	3.5016e-09		BDF1(YLR399C),	SIN3(YOL004W),LEO1(YOR123C),
73	RFX1	YLR176C	-0.145562	0.168022	5.45389768880892e-05	0.169235	0.000348993	13	9.98668	2.88665	1.1809e-07	1.00001	0.0329165	3.54501e-08		ISW1(YBR245C),RVB1(YDR190C),RSC3(YDR303C),RSC8(YFR037C),ITC1(YGL133W),RSC30(YHR056C),STH1(YIL126W),RSC2(YLR357W),SWI2(YOR290C),ISW2(YOR304W),	HHF1(YBR009C),MEC1(YBR136W),TAF6(YGL112C),TAF1(YGR274C),HHF2(YNL030W),	HHF1(YBR009C),HHF2(YNL030W),
74	RPH1	YER169W	-0.145562	0.168022	5.45389768880892e-05	0.169235	0.000348993	10	7.49186	2.4618	3.41152e-08	1.00001	0.0111311	9.22144e-09	Chromatin modification(GO:0016568)		(In_the_set),HHF2(YNL030W),	HHT1(YBR010W),HHF2(YNL030W),HHT2(YNL031C),
75	RTG3	YBL103C	-0.145562	0.168022	5.45389768880892e-05	0.169235	0.000348993	9	6.65767	3.0298	2.53861e-08	1.00001	0.00801338	5.97473e-09		RVB1(YDR190C),SWI3(YJL176C),IES3(YLR052W),ARP9(YMR033W),SWP73(YNR023W),RVB2(YPL235W),	ADA2(YDR448W),TRA1(YHR099W),	HHT1(YBR010W),HHT2(YNL031C),
76	SIG1	YER068W	-0.145562	0.168022	5.45389768880892e-05	0.169235	0.000348993	5	4.89402	1.18309	1.37219e-07	1.00001	0.063723	2.63953e-08		SWI2(YOR290C),	HSL7(YBR133C),ADA2(YDR448W),GLC7(YER133W),RAD6(YGL058W),GCN5(YGR252W),TAF1(YGR274C),JHD2(YJR119C),BUR2(YLR226W),SPT20(YOL148C),ELP3(YPL086C),SGV1(YPR161C),
77	SKO1	YNL167C	-0.145562	0.168022	5.45389768880892e-05	0.169235	0.000348993	8	5.22568	2.76775	5.47699e-08	1.00001	0.0190463	1.2623e-08		IES3(YLR052W),	TAF9(YMR236W),	HHT1(YBR010W),HHT2(YNL031C),
78	SPT15	YER148W	-0.145562	0.168022	5.45389768880892e-05	0.169235	0.000348993	10	6.18132	1.93177	2.66227e-07	1.00001	0.120775	1.00055e-07	Chromatin binding(GO:0003682)	RSC6(YCR052W),RVB1(YDR190C),RSC3(YDR303C),CHD1(YER164W),RSC8(YFR037C),RSC1(YGR056W),STH1(YIL126W),RSC4(YKR008W),SFH1(YLR321C),RSC2(YLR357W),BDF1(YLR399C),RSC9(YML127W),SWI2(YOR290C),TAF14(YPL129W),RVB2(YPL235W),ARP7(YPR034W),	SPT7(YBR081C),TAF5(YBR198C),TAF12(YDR145W),TAF10(YDR167W),NGG1(YDR176W),SPT3(YDR392W),ADA2(YDR448W),CHD1(YER164W),TAF6(YGL112C),RTF1(YGL244W),GCN5(YGR252W),TAF1(YGR274C),TRA1(YHR099W),ASF1(YJL115W),SPT8(YLR055C),CDC73(YLR418C),TAF9(YMR236W),SPT20(YOL148C),TAF14(YPL129W),HFI1(YPL254W),	HTB2(YBL002W),HTA2(YBL003C),HTB1(YDR224C),HTA1(YDR225W),HTZ1(YOL012C),
79	SRD1	YCR018C	-0.145562	0.168022	5.45389768880892e-05	0.169235	0.000348993	9	6.45795	2.55239	5.97341e-08	1.00001	0.019635	1.46398e-08
80	SWI5	YDR146C	-0.145562	0.168022	5.45389768880892e-05	0.169235	0.000348993	7	6.44301	1.83126	4.60924e-08	1.00001	0.0135781	7.87404e-09		SNF5(YBR289W),SWC4(YGR002C),ARP4(YJL081C),SWI2(YOR290C),SWI1(YPL016W),ARP7(YPR034W),	DEP1(YAL013W),SPT7(YBR081C),SGF29(YCL010C),ADA2(YDR448W),SWC4(YGR002C),SDS3(YIL084C),ARP4(YJL081C),HHF2(YNL030W),RPD3(YNL330C),SIN3(YOL004W),SGF11(YPL047W),ELP3(YPL086C),HFI1(YPL254W),	HHT1(YBR010W),HHF2(YNL030W),
81	TEA1	YOR337W	-0.145562	0.168022	5.45389768880892e-05	0.169235	0.000348993	19	10.7174	2.56634	2.23622e-08	1.00001	0.00564847	8.89089e-09
82	UPC2	YDR213W	-0.145562	0.168022	5.45389768880892e-05	0.169235	0.000348993	6	5.1231	1.7778	5.05572e-08	1.00001	0.0186028	9.24678e-09
83	XBP1	YIL101C	-0.145562	0.168022	5.45389768880892e-05	0.169235	0.000348993	7	5.66907	1.85119	4.57336e-08	1.00001	0.0167731	9.72685e-09		ACT1(YFL039C),	ACT1(YFL039C),SNT2(YGL131C),SIN3(YOL004W),
84	YAP1	YML007W	-0.145562	0.168022	5.45389768880892e-05	0.169235	0.000348993	12	6.12383	2.59407	7.88319e-08	1.00001	0.0258884	2.57364e-08		SNF5(YBR289W),ARP4(YJL081C),SWI3(YJL176C),SWP73(YNR023W),SWI2(YOR290C),SWI1(YPL016W),ARP7(YPR034W),	SPT7(YBR081C),MEC1(YBR136W),SGF29(YCL010C),SPT3(YDR392W),ADA2(YDR448W),EPL1(YFL024C),TAF6(YGL112C),TRA1(YHR099W),ARP4(YJL081C),SPT20(YOL148C),ESA1(YOR244W),HFI1(YPL254W),	HTB1(YDR224C),HTA1(YDR225W),
85	YAP3	YHL009C	-0.145562	0.168022	5.45389768880892e-05	0.169235	0.000348993	8	7.76904	1.97565	4.70411e-08	1.00001	0.0170592	1.1306e-08
86	YGR067C	YGR067C	-0.145562	0.168022	5.45389768880892e-05	0.169235	0.000348993	13	8.86338	2.55017	1.98504e-08	1.00001	0.00522172	5.62363e-09
87	YNR063W	YNR063W	-0.145562	0.168022	5.45389768880892e-05	0.169235	0.000348993	8	7.61744	2.19249	3.62812e-08	1.00001	0.0125512	8.31832e-09
88	YPR022C	YPR022C	-0.145562	0.168022	5.45389768880892e-05	0.169235	0.000348993	6	6.91249	1.62321	2.49193e-08	1.00001	0.00811431	4.03333e-09			HOS2(YGL194C),
89	YBR239C	YBR239C	-0.159188	0.168032	5.52675311552768e-05	0.16923	0.000349273	9	8.23488	2.31919	4.18072e-08	1.00001	0.0133735	9.97121e-09
90	CBF1	YJR060W	-0.177253	0.168629	4.55269151162277e-05	0.16924	0.000255003	7	7.95639	2.09596	2.34909e-08	1.00001	0.00829867	4.81246e-09		ISW1(YBR245C),RSC7(YMR091C),ISW2(YOR304W),	TAF12(YDR145W),RTF1(YGL244W),CTR9(YOL145C),
91	SOK2	YMR016C	-0.181592	0.168464	8.50632705696154e-05	0.169195	0.000497818	9	4.45075	2.34025	4.78251e-08	1.00001	0.014703	1.09625e-08		ARP8(YOR141C),
92	HSF1	YGL073W	-0.187467	0.168069	6.57644280747511e-05	0.16922	0.000349928	14	9.40182	2.33085	1.72905e-07	1.00001	0.0571268	6.62565e-08		SWI2(YOR290C),	TRA1(YHR099W),
93	MIG2	YGL209W	-0.192565	0.168147	7.60785120779797e-05	0.169215	0.00036559	13	8.91014	2.66221	2.13579e-08	1.00001	0.00578081	6.22576e-09
94	MCM1	YMR043W	-0.224262	0.168717	0.000105434	0.169158	0.000567193	16	7.82658	3.08877	1.41715e-05	1.00001	4.42758	5.86876e-06	DNA bending activity(GO:0008301)	SNF5(YBR289W),RSC6(YCR052W),RSC8(YFR037C),SNF6(YHL025W),RSC7(YMR091C),ISW2(YOR304W),RVB2(YPL235W),	HHF1(YBR009C),TAF5(YBR198C),TAF6(YGL112C),	HHF1(YBR009C),HTA1(YDR225W),
95	AFT1	YGL071W	-0.236379	0.16848	8.69123696604811e-05	0.169241	0.000186988	10	7.51501	2.76072	3.85301e-08	1.00001	0.01171	9.70102e-09		SWC3(YAL011W),SNF5(YBR289W),ARP8(YOR141C),	ESA1(YOR244W),	HTZ1(YOL012C),
96	ZMS1	YJR127C	-0.243361	0.168214	6.92556134908874e-05	0.169208	0.000317224	9	7.16038	2.14201	2.05666e-08	1.00001	0.00640323	4.77422e-09
97	ABF2	YMR072W	-0.249525	0.168319	7.3638033651095e-05	0.169209	0.000306984	6	7.09218	1.86864	5.09464e-08	1.00001	0.0183849	9.13845e-09		ISW1(YBR245C),RSC6(YCR052W),SNF11(YDR073W),RVB1(YDR190C),RSC3(YDR303C),IES5(YER092W),CHD1(YER164W),IES1(YFL013C),ACT1(YFL039C),SWP82(YFL049W),IOC3(YFR013W),RSC8(YFR037C),ITC1(YGL133W),RSC1(YGR056W),RTT102(YGR275W),RSC30(YHR056C),ARP4(YJL081C),ARP9(YMR033W),YAF9(YNL107W),ARP8(YOR141C),ISW2(YOR304W),	DEP1(YAL013W),HHF1(YBR009C),CHD1(YER164W),ACT1(YFL039C),SPT6(YGR116W),SDS3(YIL084C),ARP4(YJL081C),SIN3(YOL004W),HAT1(YPL001W),SGV1(YPR161C),	HTB2(YBL002W),HTA2(YBL003C),HHF1(YBR009C),HTZ1(YOL012C),
98	GCR1	YPL075W	-0.275642	0.168288	5.09297555462395e-05	0.169192	0.000341022	8	5.72022	2.38768	6.63424e-08	1.00001	0.0215024	1.42507e-08
99	LEU3	YLR451W	-0.287645	0.168407	6.15169895232241e-05	0.169172	0.000393541	14	7.73123	3.15901	2.41855e-08	1.00001	0.00607123	7.0415e-09				HTB1(YDR224C),HTA1(YDR225W),
100	SUT2	YPR009W	-0.312472	0.168294	6.36275097736793e-05	0.169146	0.000448041	8	8.70356	2.27562	8.31339e-07	1.00001	0.282651	1.87327e-07
101	YLR278C	YLR278C	-0.315672	0.168718	0.000145733	0.169214	0.000227452	8	7.03953	2.12642	2.5342e-08	1.00001	0.00823575	5.45825e-09
102	USV1	YPL230W	-0.361114	0.16825	5.72197518344839e-05	0.169139	0.000405412	11	9.84262	2.69622	3.17356e-08	1.00001	0.00919289	8.37732e-09
103	NDT80	YHR124W	-0.367489	0.168291	9.94280644486224e-05	0.16913	0.000423959	13	7.74889	2.85532	7.25972e-08	1.00001	0.0224244	2.41504e-08			HST1(YOL068C),
104	INO2	YDR123C	-0.403275	0.168431	4.55921045796315e-05	0.169159	0.000314921	11	9.12428	2.81181	9.63353e-08	1.00001	0.03318	3.02364e-08			SET2(YJL168C),
105	INO4	YOL108C	-0.460253	0.168561	0.00010247	0.169068	0.000472349	11	9.12428	2.81181	9.63353e-08	1.00001	0.03318	3.02364e-08			RTT109(YLL002W),
106	HAP3	YBL021C	-0.472677	0.168263	5.6796478764093e-05	0.16913	0.000329612	15	7.96619	2.6919	7.0014e-08	1.00001	0.0184074	2.28741e-08			ELP3(YPL086C),
107	TEC1	YBR083W	-0.474582	0.168319	5.17480434412736e-05	0.16916	0.000264654	10	6.66501	2.25619	6.93384e-08	1.00001	0.0224238	1.85767e-08		ARP8(YOR141C),	HHF1(YBR009C),	HHF1(YBR009C),
108	CAT8	YMR280C	-0.500688	0.168624	0.000149119	0.169026	0.000519286	5	6.20374	1.60565	1.75646e-08	1.00001	0.00604847	2.50539e-09			RAD6(YGL058W),
109	STE12	YHR084W	-0.508255	0.168353	2.77135345995434e-05	0.169206	0.000155827	7	6.95478	1.5591	1.14659e-07	1.00001	0.0424148	2.45966e-08		ISW1(YBR245C),
110	SFL1	YOR140W	-0.512105	0.168401	6.30384009949462e-05	0.16903	0.000498335	15	6.01785	2.48087	4.97946e-05	1.00001	16.2392	2.01798e-05		NHP10(YDL002C),IES3(YLR052W),RSC2(YLR357W),	EAF6(YJR082C),RTT109(YLL002W),
111	CUP2	YGL166W	-0.544545	0.168327	3.23357387421425e-05	0.169106	0.000330551	11	5.33254	2.59531	2.15494e-06	1.00001	0.712461	6.49253e-07			LEO1(YOR123C),
112	MET32	YDR253C	-0.550245	0.168488	0.000105788	0.169103	0.000331125	12	9.33746	3.25215	3.25594e-08	1.00001	0.00877825	8.72669e-09			MEC1(YBR136W),
113	YPR013C	YPR013C	-0.560976	0.16836	9.46974128474457e-05	0.169094	0.000341904	11	7.61803	2.13706	6.07836e-08	1.00001	0.0190798	1.73871e-08
114	MIG1	YGL035C	-0.574989	0.168204	4.33561990953986e-05	0.169123	0.000282788	14	6.76329	2.97878	3.61996e-08	1.00001	0.0101162	1.17329e-08		ACT1(YFL039C),SWP73(YNR023W),SWI2(YOR290C),	SAS3(YBL052C),GIS1(YDR096W),ACT1(YFL039C),SIN3(YOL004W),	HTB2(YBL002W),HTA2(YBL003C),HHT1(YBR010W),HHT2(YNL031C),
115	ASG1	YIL130W	-0.585225	0.168579	0.000126847	0.169067	0.000372848	15	9.13279	2.9488	6.04949e-09	1.00001	0.00138707	1.72365e-09
116	CEP3	YMR168C	-0.590571	0.168278	6.16955427887611e-05	0.169016	0.000456846	7	6.87164	2.05463	3.99796e-08	1.00001	0.0144783	8.39606e-09	DNA bending activity(GO:0008301),Badis et.al.	SWC3(YAL011W),SWR1(YDR334W),ARP6(YLR085C),SWC6(YML041C),	SGF73(YGL066W),GCN5(YGR252W),HHF2(YNL030W),	HHF2(YNL030W),HTZ1(YOL012C),
117	HAP5	YOR358W	-0.615224	0.168242	7.25628003869729e-05	0.169055	0.000374823	14	7.27392	2.8001	4.72795e-08	1.00001	0.0121055	1.40401e-08		SWR1(YDR334W),	SIN3(YOL004W),
118	CUP9	YPL177C	-0.630075	0.16841	5.92415394803323e-05	0.169034	0.000398683	9	7.36223	2.2397	7.36329e-08	1.00001	0.0248172	1.85036e-08
119	NRG1	YDR043C	-0.654034	0.168255	4.48809536440554e-05	0.169032	0.000388053	9	7.8007	2.25786	3.71289e-08	1.00001	0.0114425	8.53144e-09		SWP73(YNR023W),SWI2(YOR290C),	RTT109(YLL002W),	HTB1(YDR224C),HTA1(YDR225W),
120	HAP1	YLR256W	-0.692572	0.168386	0.000146229	0.169009	0.000399958	12	8.7172	2.68644	2.13106e-08	1.00001	0.00602978	5.99436e-09			ELP3(YPL086C),HDA3(YPR179C),
121	YLL054C	YLL054C	-0.709198	0.16839	8.04310885168133e-05	0.168882	0.000569093	18	7.67721	2.97382	1.50001e-08	1.00001	0.00329503	4.91351e-09
122	MIG3	YER028C	-0.711246	0.168304	6.64338769002667e-05	0.168994	0.000410266	13	8.61224	2.62782	2.1699e-08	1.00001	0.00584701	6.29706e-09
123	MET31	YPL038W	-0.714879	0.168402	6.05900982009448e-05	0.168979	0.000429443	10	6.5166	2.7983	4.52682e-08	1.00001	0.0132941	1.10134e-08
124	PDR1	YGL013C	-0.726288	0.168915	4.83811946938059e-05	0.169134	0.000208733	10	7.92516	2.99703	3.12246e-08	1.00001	0.00922224	7.64006e-09		SWI1(YPL016W),ARP7(YPR034W),	TAF12(YDR145W),NGG1(YDR176W),ADA2(YDR448W),RPD3(YNL330C),
125	RPN4	YDL020C	-0.738309	0.168681	8.57840311479913e-05	0.169006	0.000378703	10	10.2198	1.9119	1.13214e-07	1.00001	0.0389317	3.22525e-08		SWR1(YDR334W),SWC6(YML041C),ARP8(YOR141C),ISW2(YOR304W),	SWD1(YAR003W),MEC1(YBR136W),SWD3(YBR175W),PAF1(YBR279W),SNT1(YCR033W),BRE1(YDL074C),HEL2(YDR266C),DOT1(YDR440W),SDC1(YDR469W),RAD6(YGL058W),RTF1(YGL244W),RTT109(YLL002W),BUR2(YLR226W),RCO1(YMR075W),EAF7(YNL136W),SIN3(YOL004W),ESA1(YOR244W),LGE1(YPL055C),	HTZ1(YOL012C),
126	CRZ1	YNL027W	-0.742791	0.168663	9.70827482099644e-05	0.169087	0.00026737	6	5.17766	1.75005	2.58129e-08	1.00001	0.00833805	4.14454e-09		SNF5(YBR289W),NHP10(YDL002C),SWI3(YJL176C),	SPT7(YBR081C),TAF5(YBR198C),EPL1(YFL024C),TAF6(YGL112C),TRA1(YHR099W),SET5(YHR207C),	HTB1(YDR224C),
127	GAT1	YFL021W	-0.824439	0.168813	0.000123098	0.1691	0.000225608	8	6.40803	1.96449	6.58927e-08	1.00001	0.0227868	1.5102e-08		YAF9(YNL107W),
128	DAL82	YNL314W	-0.858544	0.168262	5.11306170508408e-05	0.168968	0.000370162	14	5.73554	3.09044	4.28012e-08	1.00001	0.011709	1.35803e-08
129	GAL4	YPL248C	-0.92541	0.168183	8.78828766028986e-05	0.168821	0.000501832	19	10.1878	3.03268	1.29086e-08	1.00001	0.00281643	4.43316e-09		SNF11(YDR073W),SWI3(YJL176C),SWP73(YNR023W),SWI2(YOR290C),	TAF5(YBR198C),TAF12(YDR145W),TAF10(YDR167W),SPT3(YDR392W),ADA2(YDR448W),EPL1(YFL024C),RAD6(YGL058W),TAF6(YGL112C),GCN5(YGR252W),TRA1(YHR099W),EAF6(YJR082C),SPT20(YOL148C),AHC1(YOR023C),	HTA1(YDR225W),
130	TBF1	YPL128C	-0.928157	0.168487	9.08333639143679e-05	0.169043	0.000261163	9	7.1429	2.35937	3.93714e-08	1.00001	0.0134312	1.00142e-08	Chromatin binding(GO:0003682)		TAF1(YGR274C),	HTA2(YBL003C),HTB1(YDR224C),
131	LYS14	YDR034C	-0.930829	0.168291	8.44543663761679e-05	0.168881	0.000434237	10	8.09287	2.34482	5.68396e-08	1.00001	0.0184734	1.5304e-08
132	YAP6	YDR259C	-0.934498	0.168375	7.21169882898575e-05	0.168853	0.000462708	15	5.67542	2.79385	6.60194e-08	1.00001	0.0194975	2.42287e-08			TAF10(YDR167W),
133	GZF3	YJL110C	-0.988194	0.168484	2.58275047188072e-05	0.16902	0.000268368	13	6.37777	2.87714	5.76806e-08	1.00001	0.0172251	1.85509e-08			HDA1(YNL021W),
134	ECM22	YLR228C	-1.03236	0.168444	0.000147735	0.168591	0.000672826	13	9.70334	3.38536	8.93145e-09	1.00001	0.00241188	2.59752e-09			TAF10(YDR167W),
135	YDR520C	YDR520C	-1.04385	0.168529	0.000153874	0.168947	0.000323991	9	8.0854	2.13787	4.34744e-08	1.00001	0.0145275	1.08316e-08		HTL1(YCR020W-B),ARP7(YPR034W),	SWD1(YAR003W),LGE1(YPL055C),
136	STB1	YNL309W	-1.04966	0.168681	9.57468537342086e-05	0.16908	0.000195493	12	7.08628	2.62054	7.78866e-08	1.00001	0.0243534	2.42103e-08			SIN3(YOL004W),
137	RGM1	YMR182C	-1.05777	0.168292	3.39405362361867e-05	0.169028	0.000243721	5	5.7726	1.69963	2.32375e-08	1.00001	0.0081646	3.38194e-09
138	GCN4	YEL009C	-1.06829	0.168332	6.00682944655489e-05	0.168886	0.000374057	9	8.17422	2.50734	1.76215e-06	1.00001	0.580449	4.3278e-07		SNF5(YBR289W),STH1(YIL126W),SWP73(YNR023W),SWI2(YOR290C),SWI1(YPL016W),TAF14(YPL129W),ARP7(YPR034W),	SPT7(YBR081C),TAF5(YBR198C),TAF12(YDR145W),NGG1(YDR176W),SPT3(YDR392W),ADA2(YDR448W),EPL1(YFL024C),RAD6(YGL058W),TAF6(YGL112C),TAF1(YGR274C),YNG2(YHR090C),TRA1(YHR099W),TAF9(YMR236W),SPT20(YOL148C),AHC1(YOR023C),TAF14(YPL129W),
139	ROX1	YPR065W	-1.14646	0.168649	0.00010419	0.168661	0.000544983	12	7.19549	2.4622	1.57279e-07	1.00001	0.0514953	5.11928e-08	DNA bending activity(GO:0008301)	IES3(YLR052W),
140	FHL1	YPR104C	-1.18056	0.168371	5.67182510308613e-05	0.168895	0.000330691	8	5.94303	2.42965	3.49051e-08	1.00001	0.0113582	7.52765e-09			HHF1(YBR009C),EAF6(YJR082C),HHF2(YNL030W),RPD3(YNL330C),	HHF1(YBR009C),HTA1(YDR225W),HHF2(YNL030W),
141	SIP4	YJL089W	-1.19005	0.168351	3.53431747300667e-05	0.168727	0.000469393	13	9.13867	3.61502	4.33805e-08	1.00001	0.0127688	1.37516e-08
142	TOS8	YGL096W	-1.28057	0.168286	7.55000662251348e-05	0.169051	0.000183512	8	6.12431	1.80758	3.48914e-06	1.00001	1.17759	7.80448e-07	Chromatin binding(GO:0003682)
143	DAL80	YKR034W	-1.32108	0.168755	0.000104425	0.168839	0.000338056	7	5.72943	2.3552	5.27548e-08	1.00001	0.0185629	1.07648e-08			HDA1(YNL021W),CTR9(YOL145C),
144	RAP1	YNL216W	-1.3358	0.168593	0.000120617	0.168577	0.00053062	11	9.08709	2.15519	7.72518e-08	1.00001	0.0245463	2.23686e-08	DNA bending activity(GO:0008301)	SWC3(YAL011W),ITC1(YGL133W),SNF6(YHL025W),STH1(YIL126W),SWI3(YJL176C),SWC6(YML041C),SWI2(YOR290C),ISW2(YOR304W),	TEL1(YBL088C),MEC1(YBR136W),TAF5(YBR198C),BRE1(YDL074C),TAF12(YDR145W),TAF10(YDR167W),SDC1(YDR469W),TAF6(YGL112C),TAF1(YGR274C),TRA1(YHR099W),SDS3(YIL084C),SET3(YKR029C),SPT8(YLR055C),RPD3(YNL330C),SIN3(YOL004W),	HTB1(YDR224C),
145	CST6	YIL036W	-1.47096	0.16857	0.000113149	0.168929	0.000242154	6	6.63942	1.91481	4.28611e-08	1.00001	0.0148251	7.36899e-09
146	EDS1	YBR033W	-1.49865	0.168706	0.000205222	0.168298	0.000659128	9	6.13086	1.73412	1.13378e-07	1.00001	0.0413789	3.08519e-08
147	RDS2	YPL133C	-1.69752	0.168578	6.466482815256e-05	0.168835	0.000265446	10	7.66362	2.37049	3.05482e-08	1.00001	0.0100057	8.28913e-09
148	YPR015C	YPR015C	-1.70995	0.168657	0.000102417	0.1686	0.000400713	12	9.71427	2.64203	6.31292e-08	1.00001	0.0196066	1.94915e-08
149	HMRA2	YCR096C	-1.7596	0.168573	0.000134959	0.168743	0.000308253	8	6.09594	2.04904	6.49296e-08	1.00001	0.0242937	1.61007e-08
150	PBF2	YER088C	-1.80348	0.168666	8.21908754059726e-05	0.168764	0.00028944	11	8.43523	2.3526	8.77285e-06	1.00001	3.26882	2.97882e-06	Clr6 histone deacetylase complex(GO:0033698)
151	NHP10	YDL002C	-1.82338	0.168315	4.47957587278061e-05	0.168803	0.000264563	8	8.59134	2.33311	9.42628e-09	1.00001	0.00292091	1.93584e-09	Chromatin modification(GO:0016568),Chromatin remodeling(GO:0006338)	(In_the_set),ISW1(YBR245C),RVB1(YDR190C),IES5(YER092W),IES1(YFL013C),ACT1(YFL039C),RSC8(YFR037C),ITC1(YGL133W),INO80(YGL150C),ARP4(YJL081C),IES3(YLR052W),ARP6(YLR085C),RSC2(YLR357W),SWC6(YML041C),ARP5(YNL059C),IES2(YNL215W),ARP8(YOR141C),IES4(YOR189W),ISW2(YOR304W),TAF14(YPL129W),RVB2(YPL235W),ARP7(YPR034W),	DEP1(YAL013W),SWD1(YAR003W),SAS3(YBL052C),SWD3(YBR175W),SDC1(YDR469W),ACT1(YFL039C),TRA1(YHR099W),ARP4(YJL081C),SET2(YJL168C),BRE2(YLR015W),CDC73(YLR418C),HDA1(YNL021W),SPT20(YOL148C),YNG1(YOR064C),ELP3(YPL086C),TAF14(YPL129W),HDA3(YPR179C),	HTA2(YBL003C),HTA1(YDR225W),
152	GIS1	YDR096W	-2.15739	0.168381	5.3944971962178e-05	0.168508	0.000360622	7	6.0781	1.95124	2.6406e-08	1.00001	0.00902431	5.23326e-09	Chromatin modification(GO:0016568)		(In_the_set),
153	HAL9	YOL089C	-2.2062	0.168597	0.00014283	0.168732	0.000250839	18	7.42686	2.93872	1.57851e-08	1.00001	0.00341056	5.08579e-09
154	GAL80	YML051W	-2.33583	0.168315	0.00010511	0.168558	0.000311409	17	7.68854	3.72652	1.69656e-08	1.00001	0.0033214	4.67768e-09		NHP10(YDL002C),IES3(YLR052W),ARP8(YOR141C),	NGG1(YDR176W),UBP8(YMR223W),SPT20(YOL148C),SGF11(YPL047W),
155	RGT1	YKL038W	-2.48286	0.168886	0.00033629	0.168014	0.000512232	13	7.49518	2.6785	9.5134e-08	1.00001	0.0314729	3.38954e-08			TAF12(YDR145W),
156	GLN3	YER040W	-2.55044	0.168663	0.000144163	0.16895	0.000131428	11	6.38985	2.15019	6.04405e-08	1.00001	0.0185442	1.6899e-08			HFI1(YPL254W),
157	MATALPHA2	YCR039C	-2.57662	0.168746	7.62840743536917e-05	0.168846	0.000170533	9	5.36667	2.69586	9.47967e-08	1.00001	0.0348249	2.59653e-08	DNA bending activity(GO:0008301)
158	PUT3	YKL015W	-2.63906	0.168283	4.18193735008048e-05	0.168343	0.000357096	10	4.34063	2.73138	2.22933e-08	1.00001	0.00680951	5.64126e-09

## Sheet: Sheet2
	ABF1(YKL112W)	HTA2(YBL003C),HTB1(YDR224C),
	REB1(YBR049C)	HTA2(YBL003C),HTB1(YDR224C),
	MBP1(YDL056W)	HTB1(YDR224C),HTA1(YDR225W),
	STB5(YHR178W)	None
	STP2(YHR006W)	None
	RSC3(YDR303C)	HTA2(YBL003C),HHF1(YBR009C),HTB1(YDR224C),HTA1(YDR225W),HHF2(YNL030W),
	PHO2(YDL106C)	None
	RDS1(YCR106W)	None
	RSC30(YHR056C)	HTB1(YDR224C),HHF2(YNL030W),
	NHP6A(YPR052C)	HTB2(YBL002W),HTA2(YBL003C),HHF1(YBR009C),HHT1(YBR010W),HTB1(YDR224C),HTA1(YDR225W),HHF2(YNL030W),HHT2(YNL031C),HTZ1(YOL012C),
	UME6(YDR207C)	HTA2(YBL003C),HTZ1(YOL012C),
	ORC1(YML065W)	HTB2(YBL002W),HTA2(YBL003C),HHF1(YBR009C),HHT1(YBR010W),HHT2(YNL031C),HTZ1(YOL012C),
	STB3(YDR169C)	None
	SWI4(YER111C)	HTB1(YDR224C),HTA1(YDR225W),
	RDR1(YOR380W)	None
	UGA3(YDL170W)	None
	STP3(YLR375W)	None
	SMP1(YBR182C)	None
	SNT2(YGL131C)	HHT1(YBR010W),HHT2(YNL031C),
	SWI6(YLR182W)	None
	GAT4(YIR013C)	None
	YER184C(YER184C)	None
	RLM1(YPL089C)	None
	PHO4(YFR034C)	HHT1(YBR010W),HHT2(YNL031C),
	SFP1(YLR403W)	None
	YDR026c(YDR026C)	None
	YPR196W(YPR196W)	None
	SUM1(YDR310C)	HHF1(YBR009C),
	TYE7(YOR344C)	None
	HCM1(YCR065W)	HTZ1(YOL012C),
	PBF1(YBL054W)	None
	STP4(YDL048C)	None
	THI2(YBR240C)	None
	STB4(YMR019W)	None
	YML081W(YML081W)	None
	ARO80(YDR421W)	None
	YRR1(YOR162C)	None
	YOX1(YML027W)	None
	YKL222C(YKL222C)	None
	YRM1(YOR172W)	None
	RIM101(YHL027W)	None
	OAF1(YAL051W)	None
	BAS1(YKR099W)	None
	MSN4(YKL062W)	None
	YAP7(YOL028C)	None
	PDR8(YLR266C)	None
	MSN2(YMR037C)	HTA2(YBL003C),
	PDR3(YBL005W)	None
	TBS1(YBR150C)	None
	CAD1(YDR423C)	None
	GSM1(YJL103C)	None
	HAP4(YKL109W)	None
	YER130C(YER130C)	None
	SKN7(YHR206W)	None
	ACE2(YLR131C)	None
	ADR1(YDR216W)	None
	AFT2(YPL202C)	None
	AZF1(YOR113W)	None
	CHA4(YLR098C)	HTZ1(YOL012C),
	CIN5(YOR028C)	None
	ECM23(YPL021W)	None
	FKH1(YIL131C)	None
	FKH2(YNL068C)	HTB1(YDR224C),HTA1(YDR225W),
	FZF1(YGL254W)	None
	GAT3(YLR013W)	None
	HAC1(YFL031W)	HTB2(YBL002W),HHF1(YBR009C),HHT1(YBR010W),HHT2(YNL031C),
	HAP2(YGL237C)	None
	MAC1(YMR021C)	HHF1(YBR009C),HHF2(YNL030W),
	MGA1(YGR249W)	None
	NHP6B(YBR089C-A)	HTB2(YBL002W),HTA2(YBL003C),HHF1(YBR009C),HHT1(YBR010W),HTB1(YDR224C),HTA1(YDR225W),HHF2(YNL030W),HHT2(YNL031C),
	PHD1(YKL043W)	None
	REI1(YBR267W)	None
	RFX1(YLR176C)	HHF1(YBR009C),HHF2(YNL030W),
	RPH1(YER169W)	HHT1(YBR010W),HHF2(YNL030W),HHT2(YNL031C),
	RTG3(YBL103C)	HHT1(YBR010W),HHT2(YNL031C),
	SIG1(YER068W)	None
	SKO1(YNL167C)	HHT1(YBR010W),HHT2(YNL031C),
	SPT15(YER148W)	HTB2(YBL002W),HTA2(YBL003C),HTB1(YDR224C),HTA1(YDR225W),HTZ1(YOL012C),
	SRD1(YCR018C)	None
	SWI5(YDR146C)	HHT1(YBR010W),HHF2(YNL030W),
	TEA1(YOR337W)	None
	UPC2(YDR213W)	None
	XBP1(YIL101C)	None
	YAP1(YML007W)	HTB1(YDR224C),HTA1(YDR225W),
	YAP3(YHL009C)	None
	YGR067C(YGR067C)	None
	YNR063W(YNR063W)	None
	YPR022C(YPR022C)	None
	YBR239C(YBR239C)	None
	CBF1(YJR060W)	None
	SOK2(YMR016C)	None
	HSF1(YGL073W)	None
	MIG2(YGL209W)	None
	MCM1(YMR043W)	HHF1(YBR009C),HTA1(YDR225W),
	AFT1(YGL071W)	HTZ1(YOL012C),
	ZMS1(YJR127C)	None
	ABF2(YMR072W)	HTB2(YBL002W),HTA2(YBL003C),HHF1(YBR009C),HTZ1(YOL012C),
	GCR1(YPL075W)	None
	LEU3(YLR451W)	HTB1(YDR224C),HTA1(YDR225W),
	SUT2(YPR009W)	None
	YLR278C(YLR278C)	None
	USV1(YPL230W)	None
	NDT80(YHR124W)	None
	INO2(YDR123C)	None
	INO4(YOL108C)	None
	HAP3(YBL021C)	None
	TEC1(YBR083W)	HHF1(YBR009C),
	CAT8(YMR280C)	None
	STE12(YHR084W)	None
	SFL1(YOR140W)	None
	CUP2(YGL166W)	None
	MET32(YDR253C)	None
	YPR013C(YPR013C)	None
	MIG1(YGL035C)	HTB2(YBL002W),HTA2(YBL003C),HHT1(YBR010W),HHT2(YNL031C),
	ASG1(YIL130W)	None
	CEP3(YMR168C)	HHF2(YNL030W),HTZ1(YOL012C),
	HAP5(YOR358W)	None
	CUP9(YPL177C)	None
	NRG1(YDR043C)	HTB1(YDR224C),HTA1(YDR225W),
	HAP1(YLR256W)	None
	YLL054C(YLL054C)	None
	MIG3(YER028C)	None
	MET31(YPL038W)	None
	PDR1(YGL013C)	None
	RPN4(YDL020C)	HTZ1(YOL012C),
	CRZ1(YNL027W)	HTB1(YDR224C),
	GAT1(YFL021W)	None
	DAL82(YNL314W)	None
	GAL4(YPL248C)	HTA1(YDR225W),
	TBF1(YPL128C)	HTA2(YBL003C),HTB1(YDR224C),
	LYS14(YDR034C)	None
	YAP6(YDR259C)	None
	GZF3(YJL110C)	None
	ECM22(YLR228C)	None
	YDR520C(YDR520C)	None
	STB1(YNL309W)	None
	RGM1(YMR182C)	None
	GCN4(YEL009C)	None
	ROX1(YPR065W)	None
	FHL1(YPR104C)	HHF1(YBR009C),HTA1(YDR225W),HHF2(YNL030W),
	SIP4(YJL089W)	None
	TOS8(YGL096W)	None
	DAL80(YKR034W)	None
	RAP1(YNL216W)	HTB1(YDR224C),
	CST6(YIL036W)	None
	EDS1(YBR033W)	None
	RDS2(YPL133C)	None
	YPR015C(YPR015C)	None
	HMRA2(YCR096C)	None
	PBF2(YER088C)	None
	NHP10(YDL002C)	HTA2(YBL003C),HTA1(YDR225W),
	GIS1(YDR096W)	None
	HAL9(YOL089C)	None
	GAL80(YML051W)	None
	RGT1(YKL038W)	None
	GLN3(YER040W)	None
	MATALPHA2(YCR039C)	None
	PUT3(YKL015W)	None
